# Supplementary material for: Evaluation of CONSRANK-Like Scoring Functions for Rescoring Ensembles of Protein–Protein Docking Poses
Source: Front Mol Biosci. 2020 Oct 21;7:559005. doi: 10.3389/fmolb.2020.559005 (PMC7641601; doi:10.3389/fmolb.2020.559005)
Supplement: Supplementary file 2 [file Table_1.XLSX]

## Sheet: Feuil1
Complex	Number of near-native from ZDOCK clusters	Number of near-native from CONSRANK_U clusters	Category	Interface size (Angström^2)
1E6J	0	1	A	1245
2FD6	1	0	A	1139
2I25	1	0	A	1425
1BJ1	1	3	AB	1731
1FSK	1	0	AB	1623
1IQD	1	1	AB	1976
1KXQ	0	1	AB	2172
2QFW	0	1	AB	1637
1AVX	0	1	EI	1585
1BVN	1	1	EI	2222
1CLV	1	1	EI	2087
1DFJ	0	1	EI	2582
1EAW	0	1	EI	1866
1JTG	1	1	EI	2600
1MAH	1	1	EI	2145
1N8O	1	2	EI	1851
1OYV	1	1	EI	1280
1PPE	2	1	EI	1688
1UDI	1	0	EI	2022
1YVB	1	2	EI	1743
2B42	1	1	EI	2520
2OUL	1	2	EI	1933
2SIC	1	2	EI	1617
4CPA	1	2	EI	1175
7CEI	0	2	EI	1384
1AZS	2	4	OG	1911
1F51	1	0	ER	2407
1JWH	1	0	ER	1452
1K74	1	0	OR	2200
1KXP	1	1	OX	3341
1ML0	1	1	OX	2069
1RLB	0	1	OX	1439
1RV6	2	2	OR	1626
1WDW	2	1	ER	3148
1Z0K	1	0	OG	1787
2G77	0	1	OG	2524
1XQS	0	1	OX	2350
2CFH	1	1	OX	2384
Category: EI = Enzyme-Inhibitor ES = Enzyme-Substrate ER = Enzyme complex with a regulatory or accessory chain A = Antibody-Antigen AB = Antigen - Bound Antibody OG = Others, G-protein containing OR = Others, Receptor containing OX = Others, miscellaneous
